# Supplementary material for: Femoral Malunion and Its Correction: A Review
Source: Medicina (Kaunas). 2025 Nov 17;61(11):2050. doi: 10.3390/medicina61112050 (PMC12654028; doi:10.3390/medicina61112050)
Supplement: Supplementary file 1 [file medicina-61-02050-s001.zip]

Archive with 1 entries (1 files):
- medicina-3953525-supplementary.pptx
